# Supplementary material for: Combining manipulation of transcription factors and overexpression of the target genes to enhance lignocellulolytic enzyme production in Penicillium oxalicum
Source: Biotechnol Biofuels. 2017 Apr 20;10:100. doi: 10.1186/s13068-017-0783-3 (PMC5397729; doi:10.1186/s13068-017-0783-3)
Supplement: Supplementary file 8 — Additional file 8. Table S1 Primers used in this study. [file 13068_2017_783_MOESM8_ESM.xlsx]

## Sheet: Sheet1
Primers for xlnRA871V cassette construction
xmU-F	CTGACTCTGGGGTAGTTTTCCTTTC
xmU-R	TGCGGCCGCTTCGACTGCACTGACCGCATGGCCCATTGCGGTGATAAAA
xmCDS-F	GTCAGTGCAGTCGAAGCGGCCGCA
xmCDS-R	TTCAATATCAGTTAACGTCGCCCAAGCGTGCTCAAACAAAATAT
hphS-F	CGACGTTAACTGATATTGAA
hphS-R	CAACCCAGGGCTGGTGACGG
xmD-F	CCGTCACCAGCCCTGGGTTGAAAAAAAGCCATCTTTTATTCTGGC
xmD-R	AACAAGTGCGATATGCGGAAATC
Primers for ΔcreA-gpdA(p)::clrB cassette construction
creAU-F	ACGGTGGTTGAGGCTGTTCG
creAU-R	GGAGATGTGGGAACACCGGATA
gpdA-F	TATCCGGTGTTCCCACATCTCCGTAAGGATTTCGGCACGG
gpdA-R	GGTGATGTCTGCTCAAGCGG
ptrA-R	GCGGCTCATCGTCACCCCAT
creAD-F	GGAGATGTGGGAACACCGGATATCGTGGGCTCAGTGGTTCTA
creAD-R	ACGTCTAGTACAGGAGCGTA
ptrA-YZF	CTCGTTAGCTCGTAATCCAC
Primers for PDE_02864(p)::xlnRA871Vcassette construction
PDE_02864-F	CTGGGTTTCTTGCCTGAGTT
PDE_02864-R	GAGGTGGAGGTGGCCGACATGTTTGCGATATGATGGAGGGGT
xlnR-F	ATGTCGGCCACCTCCACCTC
xlnR-R	GCTCAACGCATTATCTGGTG
pyrG-F	GCAACTTCCTCGAGAACGCG
pyrG-R	GGCACGACAGGTTTCCCG
six-pyrG-F	CACCAGATAATGCGTTGAGCGGAAGGATACAGTCGCTAGC
six-pyrG-R	CGTTCACACGTGAAGC
p15A-F	TTACGCCCCGCCCTGCCA
Primers for PDE_02864(p)::xlnRA871V-chh1(p)::cbh1-2-eg1(p)::eg1cassette construction
p15A-R	GGTAACGAATCAGACAATTGACG
PDE_02864-F2	AAACCCTATGCTACTCCGTCAAGCCGTCAATTGTCTGATTCGTTACCGGCCGGCCCTGGGTTTCTTGCCTGAGTT
xlnR-R	GCTCAACGCATTATCTGGTG
cbh1-F	CCTGGCACATACCAATATCCATTTTAACAGCACCAGATAATGCGTTGAGCGCACCCAACTTCAACTCTCATCTCT
cbh1-R	AGCCCTGATTGACTTTCTTGGTTTT
eg1-F	AAATTCCGGGCCAAGGGTGAGAAAGAAAaCCAAGAAAGTCAATCAGGGCTGGAGCCATCATTTTTTTTtGGTTCT
eg1-R	CTCTATTGACCTATAAACAATTGAGTTGCTAGCGACTGTATCCTTCCATTTCCCGTTCAGAGCAGAGCAA
six-pyrG-F2	GGAAGGATACAGTCGCTAGC
six-pyrG-R2	TGCTTAATGAATTACAACAGTACTGCGATGAGTGGCAGGGCGGGGCGTAAGTTTAAACCGTTCACACGTGAAGC
x-YZF	GTTGCTGGACAAGGAGTGCG
c-YZF	ATGGACGCCGATGGTGGTAT
e-YZF	CCTACAACAATGCGTCTCCC
Primers for southern blot
xlnR SB-F	GCCTCCATTATTCCTCAGTC
xlnR SB-R	CCATCGTCGTATCGTTATCC
clrB SB-F	ACAACCCTTGATGAATACCG
clrB SB-R	TTTCCCACCAGTCGAGTAGC
eg1 SB-F	CCCGTCCCTGAAGACATACA
eg1 SB-R	TGTTGCCGCTGACATCGTTC
Primers for RT-PCR
ActinTZF	GTATCATGATTGGTATGGGT
ActRTF:	GTTCCATTCTCGCCTCCCTCT
ActRTR:	AGAAGCACTTGCGGTGAACGA
PDE_00579F	CTCGGTGCTCGGATACAACA
PDE_00579RTF	GGCTGATGCGTACACGTTTGA
PDE_00579RTR	CGACATAAGTCACGCCGAAGC
PDE_07929F	CCCGTCCCTGAAGACATACA
PDE_07929RTF	CCACCACCAAGATTTCCACC
PDE_07929RTR	GGACACGCAGGCTGTAGGTC
PDE_07945F	CGGCAAGAACTGCTACACTG
PDE_07945RTF	CCACCACCACTACCAGCAAGG
PDE_07945RTR	GTAGCCAACACCACCGCACT
PDE_02736F	AGAACATGACCCTGTGGAAG
PDE_02736RTF	CACCAACACCGGCTCAGTTA
PDE_02736RTR	GGACATCCCAGTTGGACAGAT
PDE_08094RTF	GGTCTCCAGGCTCACTTCATC
PDE_08094RTR	GTCGAGGGCAAGTTCATACG
PDE_08094R	AGGTAGTAGGGCCAGTCCAG
PDE_09417F	ACACCATCCTCGCCAGTATTCACA
PDE_09417R	TGAGGTCACGAGCGGAGATGGAGAG
PDE_09417RTF	CGCTCCGTCTACGCTCTGAACT
PDE_09417RTR	GGTGATGGTGATGGAGCCGAT
XlnR-TZF	GTTGCTGGACAAGGAGTGCG
XlnRTF	CGATCCGCTCTTGCCCAGGTA
XlnRTR	GGGCGAGAACTTCACGTCTG
AmyRTZ-F2	CGCCGTCTCTCGCCTCAGAT
AmyRTF	TCACCATCGGCAACTTTCTCC
AmyRTR	TCGCCTTCCATGTGAATCTCG
CRE-TZF	TCCAACTACGCCAACCACAT
CreRTF	5-TGTCCCGCAGGTCCCTAAAGT
CreRTR	5-GCCCGCCACGGAATTATTTGT
ClrB-TZF	TGGCGATACTACAATCAGCG
ClrBRTF	CCATCGAATCTTGCCAAGCAC
ClrBRTR	GCTTGCTGGCTTCGTAAATGC
ClrB2-TZF	TACAGCGGGAACCGTATGAC
ClrB2RTF	TTCGATGCCAGCGCCAGTCAG
ClrB2RTR	TCGGACCACCCATTCCCAACC
PDE_02102RTRTF	CGGCTACCCAACCAGCATAT
PDE_02102RTRTR	GCTGGTACACGACTCGGACT
PDE_02102R	GTCTCGCTTCAGAGCAACCC
PDE_02864RTF	GCCAAGCGTGCTTTCTACCG
PDE_02864RTR	CCACCACGAGTGCGGACAAG
PDE_02864R	CGAGGATGTAACCGTCAACA
PDE_07106RTF	GTTCACTCAAGTCCTCCTGG
PDE_07106RTR	TGAGCCATCATGGACTTGCC
PDE_07106RTR	GGTCAGGCTTGACAACATTG
PDE_04478RTF	GCAACTTGGGTGCCTTTAGC
PDE_04478RTR	CATCCCAGACCAACGACGAA
PDE_04478R	TTGTTGATGGTGACCGTGCC
PDE_03573F	CGCCCACAAAGGAAAGGAAC
PDE_03573RTF	GCAGAGGCATTGGAGCAAGT
PDE_03573RTR	AAAGTGCGAGTGTCCTCCTG
PDE_00049RTF	TCAACTGCGGAACCACCTAC
PDE_00049RTR	AAGTATCCAAGGCTGACAAG
PDE_00049R	TGGAACCTGCTCGATCACAT
PDE_08037RTF	TACACGGACCTTGACTACGC
PDE_08037RTR	GAGGAAGCAGACCGTCATTT
PDE_08037R	ACCAGTGTCTTGGAGGGATG
